# Supplementary material for: In Vivo ORF Overexpression Screening Identifies CCN4 as a Regulator of Glioblastoma Growth Validated Across Multiple Models
Source: Int J Mol Sci. 2026 Jun 9;27(12):5227. doi: 10.3390/ijms27125227 (PMC13299954; doi:10.3390/ijms27125227)
Supplement: Supplementary file 1 [file ijms-27-05227-s001.zip]

Archive with 11 entries (11 files):
- Supplemental Figure 3.jpg
- Supplemental Figure 4A.jpg
- Supplemental Figure 4B.jpg
- Supplemental Figure 5.svg
- Supplemental Table 1.xlsx
- Supplemental Figure 1A.jpg
- Supplemental Figure 1B.jpg
- Supplemental Figure 1C.jpg
- Supplemental Figure 1D.jpg
- Supplemental Figure 1E.jpg
- Supplemental Figure 2.jpg
