# Supplementary material for: In Vivo ORF Overexpression Screening Identifies CCN4 as a Regulator of Glioblastoma Growth Validated Across Multiple Models
Source: Int J Mol Sci. 2026 Jun 9;27(12):5227. doi: 10.3390/ijms27125227 (PMC13299954; doi:10.3390/ijms27125227)
Supplement: Supplementary file 1 [file ijms-27-05227-s001.zip › Supplemental Table 1.xlsx]

## Sheet: Sheet1
Pool	ORF	Nucleotide Length	IOH#	NCBI Accession #	Titer in TU/ml
1	C19orf12	234	IOH5544	BC009946.2	1.1e+08
1	LYNX1	294	IOH80027	NM_177458.1	81500000
1	SLURP1	312	IOH40403	NM_020427.2	6.66667e+06
1	PHF20L1	318	IOH29059	BC056907.1	1.1e+08
1	HN1	327	IOH45892	NM_001002033.1	100000000
1	CDK4	336	IOH12184	ENST00000312990	3.33333e+07
2	LYNX1	351	IOH43474	NM_177457.3	17500000
2	PSCA	372	IOH57253	NM_005672.3	25000000
2	LYPD2	378	IOH58702	NM_205545.1	1.33333e+07
2	CHRAC1	396	IOH10035	NM_017444.4	1.66667e+07
2	LY6E	396	IOH42082	NM_002346.2	6.66667e+06
3	LYNX1	396	IOH45530	NM_023946.2	10000000
3	C1orf150	408	IOH13330	NM_145278.2	46000000
3	H3F3B	411	IOH5791	NM_005324.3	35000000
3	PTP4A3	447	IOH4497	NM_007079.2	10000000
3	ABCC9	450	IOH21836	ENST00000326684	20000000
3	HN1	465	IOH4078	NM_016185.2	6.66667e+06
3	IMMP1L	501	IOH27910	NM_144981.1	15000000
3	MAL2	531	IOH10481	NM_052886.2	1.33333e+07
4	MED30	537	IOH3372	NM_080651.2	27500000
4	MRPL13	537	IOH11569	NM_014078.4	6.66667e+06
4	TMEM65	537	IOH21684	BC032396.1	1.83333e+07
4	GPIHBP1	555	IOH53742	NM_178172.3	1.58333e+07
4	CYHR1	579	IOH6572	NM_032687.3	10000000
4	SLC45A4	579	IOH57258	BC033223.1	59000000
4	C8orf55	627	IOH3101	NM_016647.2	10000000
4	C8orf55	627	IOH27949	BC019104.2	8.92857e+06
5	C8orf82	627	IOH61763	BC073936.1	30000000
5	VPS28	666	IOH5976	NM_016208.2	10000000
5	FGA	657	IOH12307	BC020764.1	18000000
5	GRB2	654	IOH4231	NM_002086.4	2.03333e+07
5	PDGFRA	657	IOH12980	BC015186.1	1.75e+07
5	GPX5	666	IOH80167	NM_001509.1	7500000
5	LY6K	672	IOH44586	BC117144.1	4000000
5	TMEM147	675	IOH3907	NM_032635.2	4000000
6	COMMD5	675	IOH4943	NM_014066.3	52500000
6	FAM119B	681	IOH11318	NM_015433.2	3.5e+07
6	KIFC2	681	IOH9932	BC015171.2	1.83333e+07
6	C8orf33	690	IOH13369	NM_023080.2	120000000
6	PARP11	699	IOH22537	BC031073.1	15500000
6	FAM133B	714	IOH21683	NM_001040057.1	37500000
6	ZNF99	717	IOH10764	BC021822.1	45000000
6	PDPN	717	IOH46102	BC022812.1	10000000
7	NSMCE2	744	IOH21786	NM_173685.2	46500000
7	PRSS1	744	IOH43660	NM_002769.3	8.33333e+06
7	PRSS2	744	IOH59786	NM_002770.2	1.16e+08
7	FAM133B	744	IOH62577	NM_152789.2	81000000
7	UTP23	750	IOH7485	BC022441.1	5.5e+07
7	MAF1	771	IOH12580	BC031273.1	70000000
7	RPL8	774	IOH1898	NM_000973.3	3.83333e+07
7	RPL8	774	IOH14767	BC012197.1	27500000
8	ODF4	774	IOH35383	NM_153007.4	75000000
8	NRBP2	777	IOH29759	NM_178564.2	95000000
8	WBP2	786	IOH6080	NM_012478.3	1.16667e+07
8	C12orf5	813	IOH13360	NM_020375.2	61000000
8	PYCRL	825	IOH6967	BC007993.1	100000000
8	METTL1	831	IOH4172	NM_005371.5	120000000
8	TMEM71	831	IOH39886	NM_144649.2	45000000
8	SLA	831	IOH7132	NM_001045556.2	72500000
9	EEF1D	846	IOH6972	NM_001960.3	10000000
9	PHF20L1	858	IOH11823	NM_198513.1	5.5e+07
9	CCND2	870	IOH13739	NM_001759.3	37500000
9	FAM83A	885	IOH6678	BC007828.2	5000000
9	TATDN1	894	IOH61602	BC064964.1	80000000
9	CDK4	912	IOH5192	NM_000075.2	50000000
9	SAP30BP	927	IOH6894	NM_013260.6	10000000
10	NAPRT1	933	IOH21695	BC032466.1	46500000
10	FAM49B	975	IOH27876	BC016345.1	50000000
10	OR4D5	957	IOH28256	NM_001001965.1	1.16667e+07
10	QKI	960	IOH41478	NM_206855.1	40000000
10	QKI	960	IOH59363	NM_206853.1	2.16667e+07
10	FAM49B	975	IOH4532	NM_016623.3	85000000
10	TSTA3	966	IOH4998	NM_003313.3	33500000
11	CYC1	978	IOH3544	NM_001916.3	20000000
11	CDK6	981	IOH28111	NM_001259.6	100000000
11	SHARPIN	981	IOH12402	BC025244.1	85000000
11	MRPL38	1041	IOH12784	BC013311.2	10000000
11	ZC3H3	1008	IOH21500	BC034435.1	100000000
11	LUM	1017	IOH7237	NM_002345.3	1.1e+08
11	ST3GAL1	1023	IOH21481	NM_003033.3	5000000
11	QKI	1026	IOH10720	NM_006775.1	20000000
12	NOV	1074	IOH10101	BC015028.1	23000000
12	NOV	1074	IOH81024	NM_002514.3	90000000
12	CCN4	1104	IOH80937	NM_003882.2	15000000
12	ANXA13	1074	IOH57590	NM_001003954.1	20000000
12	SDCCAG8	1083	IOH21666	BC032454.1	90000000
12	ATAD2	1089	IOH12023	BC019909.1	75000000
